# Supplementary material for: Distribution of Flumequine in Intestinal Contents and Colon Tissue in Pigs after Its Therapeutic Use in the Drinking Water
Source: Animals (Basel). 2021 May 23;11(6):1514. doi: 10.3390/ani11061514 (PMC8224771; doi:10.3390/ani11061514)
Supplement: Supplementary file 1 [file animals-11-01514-s001.zip]

Archive with 1 entries (1 files):
- animals-1205599-SI.pdf
